# Supplementary material for: Molecular phylogeny supports S-chaetae as a key character better than jumping organs and body scales in classification of Entomobryoidea (Collembola)
Source: Sci Rep. 2015 Jul 27;5:12471. doi: 10.1038/srep12471 (PMC4515636; doi:10.1038/srep12471)
Supplement: Supplementary Table S2 [file srep12471-s2.xls]

## Sheet: character states
Character	state 0	state 1	state 2	state 3	state 4	state 5	state 6	state 7	state 8	state 9
Dens	crenulate	smooth
Number of apical large teeth on mucro	>3	1	2	3
Body scales	absent	present
Tergal S-chaetae on Th. II-III, Abd.I-III, V	6,6,5,>4,>4,>4	4,3,2,2,2,>4	2,2,1,>4,>4,>4	2,2,1,3,3,4	2,2,1,3,3,3	1,1,0,1,1,3/2	1,1,0,2,2,3	2,2,1,2,2,3	1,1,0,0,0/1,3	1,1,0,2,2,3
Number of S-chaetae on Th. II and Th.III	1, 0	1, 1	2, 2	4, 3	6, 6
Number of S-chaetae on Abd. I	0	1	2	5
Number of S-chaetae on Abd. II	0	1	2	3	>4
Number of S-chaetae on Abd. III	0	1	2	3	>4
Number of S-chaetae on Abd. V	3 with acc.p4 present	3 with acc.p4 absent	2	4	>4

## Sheet: character coding
	taxa	dens	mucro	scales	tergal S-chaetae	S-chaetae on thorax	S-chaetae on Abd.I	S-chaetae on Abd.II	S-chaetae on Abd.III	S-chaetae on Abd.V
1	Akabosia matsudoensis	0	2	0	9	1	0	0	0	0
2	Alloscopus sp	0	2	1	3	2	1	3	3	3
3	Ascocyrtus sp	0	2	1	5	1	0	1	1	0
4	Callyntrura guangdongensis	1	0	1	6	1	0	2	2	0
5	Callyntrura sp	1	0	1	6	1	0	2	2	0
6	Coecobrya tenebricosa	0	1	0	7	2	1	2	2	0
7	Cyphoderus javanus	1	2	1	5	1	0	1	1	0
8	Dicranocentrus wangi	0	2	1	3	2	1	3	3	3
9	Drepanura sp1	0	1	0	7	2	1	2	2	0
10	Entomobrya aino	0	2	0	7	2	1	2	2	0
11	Entomobrya multifesita	0	2	0	7	2	1	2	2	0
12	Entomobrya proxima	0	2	0	7	2	1	2	2	0
13	Entomobrya sp	0	2	0	7	2	1	2	2	0
14	Folsomia candida	0	2	0	1	3	2	2	2	4
15	Folsomia quadrioculata	0	2	0	1	3	2	2	2	4
16	Heteromurus major	0	2	1	4	2	1	3	3	1
17	Heteromurus nitidus	0	2	1	4	2	1	3	3	1
18	Himalanura sp	0	2	0	7	2	1	2	2	0
19	Homidia sichuanensis	0	2	0	7	2	1	2	2	0
20	Homidia sinensis	0	2	0	7	2	1	2	2	0
21	Homidia socia	0	2	0	7	2	1	2	2	0
22	Lepidocyrtus sp1	0	2	1	5	1	0	1	1	0
23	Lepidocyrtus sp2	0	2	1	5	1	0	1	1	0
24	Cyphoderopsis sp	1	0	1	5	0	0	1	1	2
25	Orchesellides sinensis	0	2	0	2	2	1	4	4	4
26	Orchesellides sp	0	2	0	2	2	1	4	4	4
27	Orchseslla cincta	0	2	0	2	2	1	4	4	4
28	Pseudoparonella sp	1	2	1	7	2	1	2	2	0
29	Pseudoparonella tanimbarica	1	2	1	7	2	1	2	2	0
30	Pseudosinella alba	0	2	1	5	1	0	1	1	0
31	Pseudosinella tumula	0	2	1	5	1	0	1	1	0
32	Salina celebensis	1	3	0	8	1	0	0	1	0
33	Salina sp	1	3	0	8	1	0	0	1	0
34	Seira barnardi	0	1	1	6	1	0	2	2	0
35	Seira delamarei	0	1	1	6	1	0	2	2	0
36	Seira sp1	0	1	1	6	1	0	2	2	0
37	Seira sp2	0	1	1	6	1	0	2	2	0
38	Sinella curviseta	0	2	0	7	2	1	2	2	0
39	Sinella longisensilla	0	2	0	7	2	1	2	2	0
40	Sinhomidia bicolor	0	2	1	7	2	1	2	2	0
41	Tomocerus ocreatus	1	2	1	0	4	3	4	4	4
42	Willowsia guangdongensis	0	2	1	7	2	1	2	2	0
43	Willowsia japonica	0	2	1	7	2	1	2	2	0
44	Willowsia nigromaculata	0	2	1	7	2	1	2	2	0
45	Willowsia sp1	0	2	1	7	2	1	2	2	0
46	Willowsia sp2	0	2	1	7	2	1	2	2	0
47	Willowsia sp3	0	2	1	7	2	1	2	2	0

## Sheet: dens
			posterior probabilities of ancestral states
					BayesTraits
node posterior probabilities	node	state	MP	ML	rj-MCMC	single-rate model
0.997	1	0	0.997	0.997	0.972	0.968
		1	0	0	0.028	0.032
0.987	2	0	0.987	0.987	0.986	0.984
		1	0	0	0.014	0.016
1	3	0	1	1	0.985	0.983
		1	0	0	0.015	0.017
1	4	0	1	1	0.981	0.979
		1	0	0	0.019	0.021
0.999	5	0	0	0	0.167	0.06
		1	0	0	0.833	0.94
1	6	0	1	1	0.979	0.977
		1	0	0	0.021	0.023
0.985	7	0	0.985	0.985	0.994	0.994
		1	0	0	0.006	0.006
1	8	0	1	1	0.997	0.997
		1	0	0	0.003	0.003
0.979	9	0	0.979	0.979	0.997	0.997
		1	0	0	0.003	0.003
1	10	0	1	1	0.997	0.997
		1	0	0	0.003	0.003

## Sheet: mucro
			posterior probabilities of ancestral states
					BayesTraits
node posterior probabilities	node	state	MP	ML	rj-MCMC	single-rate model
0.997	1	0	0	0	0.011	0.003
		1	0	0	0.008	0.003
		2	0.997	0.997	0.965	0.991
		3	0	0	0.016	0.003
0.987	2	0	0	0	0.006	0.001
		1	0	0	0.004	0.001
		2	0.987	0.987	0.98	0.998
		3	0	0	0.01	0.001
1	3	0	0	0	0.007	0
		1	0	0	0.002	0
		2	1	1	0.985	0.999
		3	0	0	0.006	0
1	4	0	0	0	0.01	0.001
		1	1	0.942	0.974	0.996
		2	0	0	0.006	0.001
		3	0	0	0.01	0.001
0.999	5	0	0	0	0.457	0.542
		1	0	0	0.045	0.021
		2	0.999	0.988	0.212	0.104
		3	0	0	0.287	0.333
1	6	0	0	0	0.014	0.003
		1	0	0	0.004	0
		2	0.997	1	0.967	0.994
		3	0	0	0.015	0.002
0.985	7	0	0	0	0.022	0.009
		1	0	0	0.31	0.498
		2	0.983	0.985	0.641	0.484
		3	0	0	0.027	0.008
1	8	0	0	0	0.007	0.001
		1	0	0	0.026	0.016
		2	1	1	0.956	0.982
		3	0	0	0.01	0.001
0.979	9	0	0	0	0.003	0
		1	0	0	0.004	0
		2	0.979	0.979	0.988	0.999
		3	0	0	0.005	0
1	10	0	0	0	0.003	0
		1	0	0	0.002	0
		2	1	1	0.991	1
		3	0	0	0.004	0

## Sheet: scales
			posterior probabilities of ancestral states
					BayesTraits
node posterior probabilities	node	state	MP	ML	rj-MCMC	single-rate model
0.997	1	0	0.997	0	0.953	0.783
		1	0	0	0.047	0.217
0.987	2	0	0	0	0.117	0.193
		1	0.987	0.985	0.883	0.807
1	3	0	0	0	0.058	0.158
		1	1	1	0.942	0.842
1	4	0	0	0	0.136	0.206
		1	1	1	0.864	0.794
0.999	5	0	0.412	0.06	0.892	0.502
		1	0.06	0.002	0.108	0.498
1	6	0	0.486	0.262	0.959	0.815
		1	0.075	0.003	0.041	0.185
0.985	7	0	0	0	0.891	0.503
		1	0.985	0.872	0.109	0.497
1	8	0	0	0	0.835	0.234
		1	0.986	0.988	0.165	0.766
0.979	9	0	0	0	0.822	0.173
		1	0.966	0.93	0.178	0.827
1	10	0	0.003	0	0.865	0.374
		1	0.02	0.026	0.135	0.626

## Sheet: tergal S-chaetae
			posterior probabilities of ancestral states
					BayesTraits
node posterior probabilities	node	state	MP	ML	rj-MCMC	single-rate model
0.997	1	0	0	0	0.001	0
		1	0	0	0.001	0
		2	0.997	0.997	0.992	0.996
		3	0	0	0.001	0
		4	0	0	0.003	0
		5	0	0	0.001	0
		6	0	0	0.001	0
		7	0	0	0.001	0
		8	0	0	0	0
		9	0	0	0	0
0.987	2	0	0	0	0	0.003
		1	0	0	0.003	0.003
		2	0	0	0.005	0.003
		3	0.001	0	0.538	0.662
		4	0	0	0.427	0.317
		5	0	0	0.002	0.003
		6	0	0	0.004	0.003
		7	0	0	0.004	0.003
		8	0	0	0.009	0.003
		9	0	0	0.009	0.003
1	3	0	0	0	0	0
		1	0	0	0	0
		2	0	0	0	0
		3	0	0	0	0
		4	0	0	0	0
		5	1	1	1	1
		6	0	0	0	0
		7	0	0	0	0
		8	0	0	0	0
		9	0	0	0	0
1	4	0	0	0	0	0
		1	0	0	0	0
		2	0	0	0	0
		3	0	0	0	0
		4	0	0	0.001	0
		5	0	0	0	0
		6	1	1	0.997	0.998
		7	0	0	0	0
		8	0	0	0	0
		9	0	0	0	0
0.999	5	0	0	0	0.006	0.009
		1	0	0	0.01	0.009
		2	0	0	0.006	0.009
		3	0	0	0.021	0.009
		4	0	0	0.019	0.009
		5	0	0	0.002	0.009
		6	0.232	0.035	0.482	0.506
		7	0	0.019	0.011	0.009
		8	0	0	0.331	0.343
		9	0	0	0.114	0.088
1	6	0	0	0	0	0
		1	0	0	0	0
		2	0	0	0	0
		3	0	0	0	0
		4	0	0	0	0
		5	0	0	0	0
		6	0.232	0.007	0	0
		7	0.708	0.769	1	1
		8	0	0	0	0
		9	0	0	0	0
0.985	7	0	0	0	0.003	0.004
		1	0	0	0.005	0.004
		2	0	0	0.004	0.004
		3	0	0	0.003	0.004
		4	0	0	0.012	0.004
		5	0	0	0	0.004
		6	0.229	0.145	0.459	0.464
		7	0	0	0.509	0.503
		8	0	0	0	0.004
		9	0	0	0.005	0.004
1	8	0	0	0	0.004	0.004
		1	0	0	0.007	0.004
		2	0	0	0.004	0.004
		3	0	0	0.006	0.004
		4	0	0	0.007	0.004
		5	0	0	0.157	0.418
		6	0.003	0	0.314	0.267
		7	0	0	0.493	0.289
		8	0	0	0.002	0.004
		9	0	0	0.006	0.004
0.979	9	0	0	0	0.001	0.003
		1	0	0	0.004	0.003
		2	0	0	0.004	0.003
		3	0	0	0.351	0.451
		4	0	0	0.392	0.217
		5	0	0	0.029	0.136
		6	0	0	0.081	0.087
		7	0	0	0.127	0.094
		8	0	0	0.004	0.003
		9	0	0	0.009	0.003
1	10	0	0	0	0.001	0.002
		1	0	0	0.003	0.002
		2	0.003	0.149	0.521	0.619
		3	0	0	0.097	0.169
		4	0	0	0.303	0.082
		5	0	0	0.015	0.052
		6	0	0	0.025	0.034
		7	0	0	0.035	0.036
		8	0	0	0	0.002
		9	0	0	0	0.002

## Sheet: S-chaetae on thorax
			posterior probabilities of ancestral states
					BayesTraits
node posterior probabilities	node	state	MP	ML	rj-MCMC	single-rate model
0.997	1	0	0	0	0.011	0.001
		1	0	0	0.005	0.001
		2	0.997	0.997	0.96	0.996
		3	0	0	0.011	0.001
		4	0	0	0.013	0.001
0.987	2	0	0	0	0.006	0
		1	0	0	0.002	0
		2	0.987	0.987	0.979	0.999
		3	0	0	0.006	0
		4	0	0	0.007	0
1	3	0	0	0	0.008	0
		1	1	1	0.987	1
		2	0	0	0	0
		3	0	0	0.002	0
		4	0	0	0.003	0
1	4	0	0	0	0.009	0
		1	1	1	0.975	0.998
		2	0	0	0.004	0
		3	0	0	0.005	0
		4	0	0	0.007	0
0.999	5	0	0	0	0.01	0.001
		1	0.999	0.937	0.972	0.997
		2	0	0	0.004	0.001
		3	0	0	0.006	0.001
		4	0	0	0.008	0.001
1	6	0	0	0	0.011	0.001
		1	0.229	0.202	0.165	0.197
		2	0.71	0.75	0.807	0.8
		3	0	0	0.007	0.001
		4	0	0	0.01	0.001
0.985	7	0	0	0	0.02	0.001
		1	0.229	0.223	0.627	0.889
		2	0	0	0.324	0.107
		3	0	0	0.012	0.001
		4	0	0	0.016	0.001
1	8	0	0	0	0.016	0
		1	0.229	0.222	0.827	0.987
		2	0.012	0.012	0.138	0.012
		3	0	0	0.008	0
		4	0	0	0.011	0
0.979	9	0	0	0	0.019	0.002
		1	0	0	0.212	0.229
		2	0.979	0.992	0.74	0.765
		3	0	0	0.012	0.002
		4	0	0	0.017	0.002
1	10	0	0	0	0.011	0
		1	0	0	0.034	0.004
		2	0.989	0.997	0.938	0.996
		3	0	0	0.007	0
		4	0	0	0.011	0

## Sheet: S-chaetae on Abd. I
			posterior probabilities of ancestral states
					BayesTraits
node posterior probabilities	node	state	MP	ML	rj-MCMC	single-rate model
0.997	1	0	0	0	0.005	0.001
		1	0.997	0.997	0.962	0.996
		2	0	0	0.016	0.001
		3	0	0	0.018	0.001
0.987	2	0	0	0	0.002	0
		1	0.987	0.987	0.981	0.999
		2	0	0	0.008	0
		3	0	0	0.01	0
1	3	0	1	1	0.996	1
		1	0	0	0.001	0
		2	0	0	0.001	0
		3	0	0	0.002	0
1	4	0	1	1	0.979	0.998
		1	0	0	0.006	0.001
		2	0	0	0.006	0.001
		3	0	0	0.009	0.001
0.999	5	0	0.999	0.913	0.976	0.997
		1	0	0	0.007	0.001
		2	0	0	0.007	0.001
		3	0	0	0.01	0.001
1	6	0	0.229	0.199	0.137	0.191
		1	0.71	0.75	0.833	0.806
		2	0	0	0.01	0.001
		3	0	0	0.02	0.001
0.985	7	0	0.229	0.222	0.457	0.876
		1	0	0	0.491	0.12
		2	0	0	0.02	0.002
		3	0	0	0.032	0.002
1	8	0	0.229	0.221	0.578	0.987
		1	0.012	0.012	0.372	0.012
		2	0	0	0.019	0
		3	0	0	0.031	0
0.979	9	0	0	0	0.169	0.228
		1	0.979	0.979	0.789	0.767
		2	0	0	0.015	0.003
		3	0	0	0.027	0.003
1	10	0	0	0	0.053	0.004
		1	0.989	0.997	0.913	0.996
		2	0	0	0.012	0
		3	0	0	0.021	0

## Sheet: S-chaetae on Abd. II
			posterior probabilities of ancestral states
					BayesTraits
node posterior probabilities	node	state	MP	ML	rj-MCMC	single-rate model
0.997	1	0	0	0	0.004	0.001
		1	0	0	0.003	0.001
		2	0	0	0.001	0.001
		3	0	0	0.007	0.001
		4	0.997	0.997	0.985	0.996
0.987	2	0	0	0	0.002	0
		1	0	0	0.001	0
		2	0	0	0	0
		3	0.987	0.987	0.992	0.999
		4	0	0	0.005	0
1	3	0	0	0	0	0
		1	1	1	0.999	1
		2	0	0	0	0
		3	0	0	0	0
		4	0	0	0	0
1	4	0	0	0	0.002	0
		1	0	0	0.002	0
		2	1	1	0.988	0.998
		3	0	0	0.003	0
		4	0	0	0.004	0
0.999	5	0	0	0	0.405	0.491
		1	0	0	0.016	0.011
		2	0.999	0.999	0.527	0.475
		3	0	0	0.029	0.011
		4	0	0	0.003	0.011
1	6	0	0	0	0.003	0
		1	0	0	0	0
		2	1	1	0.995	0.999
		3	0	0	0	0
		4	0	0	0.001	0
0.985	7	0	0	0	0.001	0
		1	0	0	0	0
		2	0.985	0.985	0.996	1
		3	0	0	0.001	0
		4	0	0	0.001	0
1	8	0	0	0	0.019	0.003
		1	0	0	0.412	0.307
		2	0.015	0.05	0.475	0.684
		3	0	0	0.043	0.003
		4	0	0	0.051	0.003
0.979	9	0	0	0	0.014	0.003
		1	0	0	0.103	0.073
		2	0	0	0.09	0.162
		3	0.013	0.02	0.727	0.759
		4	0	0	0.066	0.003
1	10	0	0	0	0.007	0.004
		1	0	0	0.034	0.037
		2	0	0	0.035	0.079
		3	0	0	0.286	0.363
		4	0.016	0.023	0.638	0.518

## Sheet: S-chaetae on Abd. III
			posterior probabilities of ancestral states
					BayesTraits
node posterior probabilities	node	state	MP	ML	rj-MCMC	single-rate model
0.997	1	0	0	0	0.009	0.002
		1	0	0	0.003	0.002
		2	0	0	0.001	0.002
		3	0	0	0.011	0.002
		4	0.997	0.997	0.975	0.994
0.987	2	0	0	0	0.005	0
		1	0	0	0.002	0
		2	0	0	0	0
		3	0.987	0.987	0.986	0.999
		4	0	0	0.008	0
1	3	0	0	0	0.001	0
		1	1	1	0.998	1
		2	0	0	0	0
		3	0	0	0	0
		4	0	0	0	0
1	4	0	0	0	0.006	0.001
		1	0	0	0.003	0.001
		2	1	1	0.981	0.997
		3	0	0	0.005	0.001
		4	0	0	0.006	0.001
0.999	5	0	0	0	0.148	0.094
		1	0	0	0.252	0.328
		2	0.999	0.999	0.513	0.548
		3	0	0	0.04	0.015
		4	0	0	0.046	0.015
1	6	0	0	0	0.003	0
		1	0	0	0.002	0
		2	1	1	0.993	0.999
		3	0	0	0.001	0
		4	0	0	0.001	0
0.985	7	0	0	0	0.003	0
		1	0	0	0.001	0
		2	0.985	0.985	0.993	0.999
		3	0	0	0.002	0
		4	0	0	0.002	0
1	8	0	0	0	0.029	0.003
		1	0	0	0.261	0.309
		2	0.015	0.047	0.667	0.681
		3	0	0	0.021	0.003
		4	0	0	0.022	0.003
0.979	9	0	0	0	0.03	0.004
		1	0	0	0.074	0.074
		2	0	0	0.099	0.163
		3	0.013	0.02	0.737	0.755
		4	0	0	0.059	0.004
1	10	0	0	0	0.018	0.004
		1	0	0	0.026	0.038
		2	0	0	0.031	0.08
		3	0	0	0.308	0.363
		4	0.016	0.204	0.617	0.515

[truncated: 1 more sheets: S-chaetae on Abd. V]
